# Supplementary material for: Topology-Induced Reduction in the Order–Disorder Transition in AB Block Copolymer: A Unit-Matched Comparison of Diblock, Multiblock, Comb, and Star Architectures
Source: Polymers (Basel). 2026 Apr 1;18(7):869. doi: 10.3390/polym18070869 (PMC13074441; doi:10.3390/polym18070869)
Supplement: Supplementary file 1 [file polymers-18-00869-s001.zip]

Archive with 1 entries (1 files):
- polymers-4200020-supplementary.pdf
